# Supplementary material for: Cervico-Vaginal Microbiome Dynamics Across HPV-Driven Lesion Stages in Moroccan Women
Source: Microorganisms. 2025 Aug 13;13(8):1884. doi: 10.3390/microorganisms13081884 (PMC12388290; doi:10.3390/microorganisms13081884)
Supplement: Supplementary file 1 [file microorganisms-13-01884-s001.zip]

Archive with 1 entries (1 files):
- microorganisms-3786098-supplementary.pdf
